# Supplementary material for: Comparison of Nitroglycerin-Induced Pressure Ratio Drop and Resting Full-Cycle Ratio in a Pressure Wire Study
Source: J Clin Med. 2024 Nov 8;13(22):6716. doi: 10.3390/jcm13226716 (PMC11594636; doi:10.3390/jcm13226716)
Supplement: Supplementary file 1 [file jcm-13-06716-s001.zip]

Archive with 1 entries (1 files):
- jcm-3237160-supplementary.pdf
